# Supplementary material for: Genome Alteration Print (GAP): a tool to visualize and mine complex cancer genomic profiles obtained by SNP arrays
Source: Genome Biol. 2009 Nov 11;10(11):R128. doi: 10.1186/gb-2009-10-11-r128 (PMC2810663; doi:10.1186/gb-2009-10-11-r128)
Supplement: Additional data file 2 — A table listing copy-number status of pericentric regions inferred on the basis of GAP pattern for a series of breast carcinomas and cell lines [file gb-2009-10-11-r128-S2.xls]

## Sheet: Sheet1
			MDA-175	MDA-175	MDA-468	MDA-468	BLC-B1-T17	BLC-B1-T17	L-B1-T25A	L-B1-T25A	L-B1-T47	L-B1-T47	BLC-T15	BLC-T15	BLC-B1-T14	BLC-B1-T14	BLC-T23	BLC-T23	BLC-B1-T20	BLC-B1-T20	BLC-T12	BLC-T12	BLC-T37	BLC-T37	BLC-T34	BLC-T34	BLC-B1-T19	BLC-B1-T19	BLC-T07	BLC-T07	L-B1-T24B	L-B1-T24B	L-B1-T30	L-B1-T30	BLC-T10	BLC-T10	BLC-T31	BLC-T31	BLC-B1-T22	BLC-B1-T22	BLC-T09	BLC-T09
Chromosome	Arm	Region*	Length§	Copy	Length	Copy	Length	Copy	Length	Copy	Length	Copy	Length	Copy	Length	Copy	Length	Copy	Length	Copy	Length	Copy	Length	Copy	Length	Copy	Length	Copy	Length	Copy	Length	Copy	Length	Copy	Length	Copy	Length	Copy	Length	Copy	Length	Copy
1	p	121013322	7002	2	13	5	198	3	3735	2	358	2	685	2	9797	2	17	8	2020	4	200	6	499	2	47	2	1199	3	361	4	12	5	4094	4	1783	4	7361	3	225	2	24	7
1	q	144106312	1266	6	9680	4	286	4	4292	2	22	2	4609	2	25	2	894	4	25	3	123	8	122	6	125	2	791	4	1011	4	25	3	19	4	8408	4	25	4	575	3	4015	7
2	p	90970848	445	3	4212	3	2596	2	502	2	406	2	7658	2	143	1	22	2	1683	3	419	4	3883	4	2734	2	118	4	3551	3	1088	2	8212	3	10060	3	2698	4	2723	3	1239	4
2	q	94793151	30	3	11025	3	546	2	687	2	1250	2	6506	2	29	2	108	3	117	3	20	5	8936	3	680	2	1327	4	10857	3	3710	2	366	4	13971	3	420	4	668	2	3209	4
3	p	90510976	5145	4	10566	2	81	2	748	2	543	2	1142	2	4750	1	1143	2	482	2	154	4	10566	2	452	2	619	3	23	3	156	3	2059	4	10566	3	721	3	19	1	18	4
3	q	95019980	2603	4	181	4	386	1	3327	2	1614	2	217	2	1530	2	28	2	218	2	426	4	769	2	3450	2	11	4	91	3	2062	3	1400	4	11073	3	4457	4	3473	2	9918	4
4	p	49327407	43	3	5592	2	156	2	1868	2	2184	2	1078	2	769	2	1975	3	4461	2	2515	2	2280	1	1299	2	55	2	2261	2	135	4	25	4	5592	3	26	4	1054	2	304	3
4	q	52378364	13602	4	9293	2	814	2	165	2	2727	2	1499	2	249	2	420	2	6246	2	224	2	615	2	10117	2	1916	3	2173	2	572	4	2061	4	11135	3	43	4	1961	3	330	3
5	p	46384240	255	4	1813	3	5129	1	118	2	47	5	2805	2	1913	1	22	8	69	5	31	5	5129	2	724	2	18	5	19	8	125	5	10	4	12	7	13	5	4980	1	5129	3
5	q	49618507	5407	4	1734	2	1922	1	630	2	119	2	10415	1	1218	1	78	8	19	6	471	2	14220	2	19	2	19	3	19	3	102	2	1739	4	5581	5	9125	2	4010	1	10234	3
6	p	58878583	8283	3	3379	4	8283	2	1081	2	90	2	1605	2	1382	2	723	4	2247	3	92	3	12	4	374	2	1951	4	3196	4	178	5	171	3	105	6	6575	4	1284	1	2619	6
6	q	62021131	12633	3	8896	4	88	1	126	2	381	2	673	2	381	2	19	4	160	3	1292	3	1509	6	3119	2	163	4	673	4	204	6	1156	2	189	6	952	4	594	1	26	6
7	p	57886892	7356	5	10	8	7356	1	5481	2	215	2	24	2	3792	1	838	3	48	5	551	4	2549	4	150	2	61	5	62	2	215	4	2502	4	7356	3	306	4	45	2	390	3
7	q	61075979	15	7	913	2	1980	2	7065	2	16	4	16	3	443	2	792	4	20	7	12	5	106	4	8849	2	12	6	129	2	10	6	2096	4	2774	3	208	4	446	2	201	6
8	p	43910848	369	4	6090	2	86	2	655	2	21	3	2733	1	303	2	63	8	11	2	514	3	11	6	13	2	160	3	2266	2	41	3	21	5	2405	4	38	8	744	2	21	8
8	q	47062007	1257	6	5764	2	29	3	2023	2	821	2	4607	1	1591	2	26	2	10	2	288	4	3751	3	1808	2	29	4	16	3	226	5	80	4	12214	4	333	7	1125	2	84	8
9	p	44806024	1655	3	111	4	3705	1	6369	2	255	2	6369	1	975	2	1158	3	1009	2	1081	4	292	6	5894	2	6361	3	405	2	924	4	3585	3	5161	3	6369	4	890	2	602	2
9	q	67656950	4184	3	4166	3	4338	2	9010	2	1005	1	9478	1	457	1	3186	3	1943	2	2268	3	2698	4	4797	2	329	3	8062	2	2152	1	4694	3	4940	3	660	6	3189	2	9478	3
10	p	39137918	980	4	3507	2	1271	1	1530	2	1917	2	1181	2	311	2	13	1	570	3	258	4	3467	5	1355	2	1187	4	1434	2	3659	3	827	3	5381	3	1544	4	68	2	75	2
10	q	41756307	10	4	5439	3	2717	2	2234	2	348	2	3027	2	3246	2	592	2	10	4	4118	2	106	2	283	2	635	4	348	2	887	2	795	3	10315	3	3384	4	419	1	105	3
11	p	51385578	25	5	135	4	50	2	1001	2	126	2	4409	2	1591	2	29	5	109	3	11	4	2825	2	3675	2	12	6	11	7	146	2	1642	4	1923	3	11	6	534	2	2274	4
11	q	54631614	294	2	190	4	8982	2	1545	2	48	2	252	2	1658	2	1817	3	170	4	811	2	2147	2	1955	2	82	5	4668	3	392	2	1730	4	5567	3	864	4	82	2	470	4
12	p	34692538	20	5	4530	2	3154	1	4530	2	4530	2	2800	2	1988	1	668	3	312	4	679	3	1357	8	1913	1	693	3	10	4	4530	3	1606	4	4530	4	216	4	2863	2	12	3
12	q	36528296	4920	4	7691	2	2141	1	2522	2	1985	2	823	2	4632	1	14	4	29	5	560	3	286	8	1591	1	2691	2	2772	2	108	3	50	4	10528	4	805	4	1234	2	50	3
13	q	18108426	7578	4	3440	2	2257	2	2036	2	4095	2	739	3	695	2	1179	3	180	4	16	2	70	2	1882	2	2916	2	2700	3	4974	4	3782	2	208	3	3148	2	2080	1	9980	4
14	q	19283777	9859	5	65	5	9876	1	5315	2	1804	2	1409	2	2004	1	495	2	356	2	1946	2	2093	2	2878	1	9876	2	291	6	1327	4	904	3	178	5	1624	3	634	2	2480	2
15	q	18421386	1573	4	8916	2	442	1	1586	2	1402	2	3936	1	3043	1	564	1	658	1	850	3	845	2	517	2	20	3	8916	2	1862	3	2461	4	8916	3	623	4	28	1	755	3
16	p	35106851	35	3	2579	2	3574	2	17	4	119	2	2062	2	1500	2	11	3	10	3	13	5	3574	2	1901	2	3574	4	3470	3	31	5	27	4	3574	3	23	3	982	2	3574	4
16	q	45096893	3165	3	1652	4	2448	2	27	4	86	3	124	2	2028	3	2257	2	2264	2	123	4	5429	2	5347	2	2505	4	5429	3	38	5	3267	2	346	3	2364	4	1546	2	12	3
17	p	22166482	2405	2	2657	2	316	2	169	2	169	2	2657	1	2568	1	245	2	1979	2	85	2	2657	2	151	2	2484	2	2657	2	95	2	187	4	2657	4	2579	2	2657	1	2657	3
17	q	22337222	5664	4	3735	2	215	2	338	2	172	2	1248	1	3059	1	5664	2	1395	2	1509	2	5664	2	1009	2	518	2	1590	2	1706	2	872	4	5664	4	130	2	1644	1	1172	3
18	p	15235488	1771	2	1859	6	2004	2	1529	2	894	2	955	1	2009	3	212	4	2010	2	768	4	2010	3	2010	2	1983	5	278	2	1252	3	57	3	644	3	2010	4	1767	2	697	4
18	q	16863578	8450	2	6188	2	17	1	331	2	950	2	138	1	2250	2	557	2	1933	3	134	4	1997	3	2988	2	3694	3	8450	3	16	2	4253	3	8450	3	36	4	141	2	4669	4
19	p	24282139	43	4	215	2	1106	3	2536	2	1824	2	132	2	2100	2	31	3	2536	2	298	3	996	4	1181	2	12	4	34	4	11	3	31	4	26	7	2030	4	141	2	16	3
19	q	32615675	1452	4	18	5	551	1	1958	2	591	2	2072	2	303	2	415	3	1069	2	673	2	1235	3	2792	2	230	4	3368	4	737	3	10	6	3368	8	1491	4	2638	2	3368	3
20	p	26255797	1084	6	2758	3	1893	2	999	2	2015	2	188	2	2053	2	382	2	339	4	396	2	1401	3	763	2	383	4	408	2	33	4	300	3	1185	7	177	4	3194	2	2155	3
20	q	28059305	4025	6	3146	3	1644	1	1492	2	363	2	4029	2	464	2	1391	5	705	4	451	4	605	3	4029	2	2801	4	4029	3	437	3	76	4	34	6	198	4	389	2	200	4
21	q	9993822	2564	4	193	6	4989	2	5468	2	1000	2	3395	2	198	2	1852	2	756	2	1774	3	5461	3	818	2	1739	4	4971	3	5468	2	2580	3	5468	4	4778	2	338	1	1646	4
22	q	15412698	5448	4	5450	3	3655	2	3807	2	291	2	2370	2	72	2	746	1	652	4	4403	3	407	3	4508	2	1820	2	859	4	1004	2	1758	4	5443	3	966	4	386	1	2901	4
Autosome number				86.5		71.5		38.5		46		47		40		38		68.5		66.5		73.5		70.5		42		76.5		70		72		79		87		84.5		37.5		85.5
			MDA-175	MDA-175	MDA-468	MDA-468	BLC-B1-T17	BLC-B1-T17	L-B1-T25A	L-B1-T25A	L-B1-T47	L-B1-T47	BLC-T15	BLC-T15	BLC-B1-T14	BLC-B1-T14	BLC-T23	BLC-T23	BLC-B1-T20	BLC-B1-T20	BLC-T12	BLC-T12	BLC-T37	BLC-T37	BLC-T34	BLC-T34	BLC-B1-T19	BLC-B1-T19	BLC-T07	BLC-T07	L-B1-T24B	L-B1-T24B	L-B1-T30	L-B1-T30	BLC-T10	BLC-T10	BLC-T31	BLC-T31	BLC-B1-T22	BLC-B1-T22	BLC-T09	BLC-T09
*Region for p arm means the last SNP in the region and for q arm means the first SNP in the region
§length is indicated in SNP count
